# Supplementary material for: Vaccine Production Process: How Much Does the General Population Know about This Topic? A Web-Based Survey
Source: Vaccines (Basel). 2021 May 29;9(6):564. doi: 10.3390/vaccines9060564 (PMC8229207; doi:10.3390/vaccines9060564)
Supplement: Supplementary file 1 [file vaccines-09-00564-s001.zip]

Archive with 1 entries (1 files):
- vaccines-1184837-supplementary.pdf
